# Supplementary material for: Burden of Clostridioides difficile Infection and Risk Factors for Recurrences in an Italian Tertiary Care University Hospital: A Prospective Observational Study
Source: Antibiotics (Basel). 2025 Dec 25;15(1):23. doi: 10.3390/antibiotics15010023 (PMC12837728; doi:10.3390/antibiotics15010023)
Supplement: Supplementary file 1 [file antibiotics-15-00023-s001.zip]

Archive with 1 entries (1 files):
- antibiotics-3995094-supplementary.pdf
